# Supplementary material for: A Double Challenge for Fish: The Combined Stress of Warming and Pharmaceuticals in Aquatic Systems
Source: J Xenobiot. 2025 Nov 8;15(6):190. doi: 10.3390/jox15060190 (PMC12641760; doi:10.3390/jox15060190)
Supplement: Supplementary file 1 [file jox-15-00190-s001.zip]

Archive with 1 entries (1 files):
- jox-3908140-supplementary.pdf
